# Supplementary material for: Lung Function in Traditional Shellfish Divers in Southern Chile—A Cross-Sectional Study
Source: Int J Environ Res Public Health. 2021 Oct 11;18(20):10641. doi: 10.3390/ijerph182010641 (PMC8535558; doi:10.3390/ijerph182010641)
Supplement: Supplementary file 1 [file ijerph-18-10641-s001.zip]

Archive with 1 entries (1 files):
- ijerph-1385636-supplementary.pdf
